# Supplementary material for: Loss of the histone chaperone UNC-85/ASF1 inhibits the epigenome-mediated longevity and modulates the activity of one-carbon metabolism
Source: Cell Stress Chaperones. 2024 Apr 10;29(3):392–403. doi: 10.1016/j.cstres.2024.04.003 (PMC11039323; doi:10.1016/j.cstres.2024.04.003)
Supplement: Supplementary file 2 — Supplementary material [file mmc2.xlsx]

## Sheet: Article info
Cell Stress and Chaperones
Loss of the histone chaperone UNC-85/ASF1 inhibits the epigenome-mediated longevity and modulates the activity of one-carbon metabolism
Bideep Shrestha (ORCID: 0000-0002-0122-0705)1, Anni I. Nieminen (ORCID: 0000-0001-8999-6040)2, Olli Matilainen (ORCID: 0000-0001-9939-4828)1*
1The Molecular and Integrative Biosciences Research Programme, Faculty of Biological and Environmental Sciences, University of Helsinki, Finland
2FIMM Metabolomics Unit, Institute for Molecular Medicine Finland, University of Helsinki, Finland
* Correspondence: olli.matilainen@helsinki.fi
Supplementary Material file 2
- Metabolomics data from N2 and unc-85(ok2125)

## Sheet: Metabolomics data
Note : PCH = Poor chromatography, ULOQ = upper limit of quantification, BLLOQ = below lower limit of quantificaiton, CC = calibration curve, QC= Quality control											Concentration values converted from ppb to µmol\g
											N2 (wild-type)				unc-85(ok2125)
ID	Metabolite name	Comments_C.Elegans	Additional Commewnts	HMDB ID	KEGG ID	Molecular Weight	LLOQ	ULOQ	RT (level 11)	Coeff. Of Determination (level 11)	1_N2_EV_1	2_N2_EV_2	3_N2_EV_3	4_N2_EV_4	9_unc_EV_1	10_unc_EV_2	11_unc_EV_3	12_unc_EV_4
1	Glycine	ok		HMDB00123	C00037	75.032	1.50736	1160.26	5.76	0.993	15.042	16.0226	16.5317	14.5739	27.4039	25.553	27.2755	21.9045
2	Trimethylamine-N-Oxide	BLLOQ		HMDB00925	C01104	75.0684	0.788614	923.085	1.61	0.997
3	Alanine	Mostly ULOQ	Peak ok and detectable	HMDB00161	C00041	89.0477	1.41946	1071.23	5.49	0.995	147.147	123.911	126.703	129.318	190.738	198.88	158.263	159.394
4	Glyceraldehyde	ok		HMDB01051	C02154	90.0317	5.16485	2405.89	3.99	0.996	31.5519	30.0187	34.3923	32.2849	58.3193	60.977	48.6211	41.3041
5	GABA	ULOQ	Peak ok and detectable	HMDB00112	C00334	103.063	0.248391	15.4924	4.93	0.996	12.3491	9.13937	9.40313	7.3638	23.2048	24.9496	12.144	19.6284
6	DimethylGlycine	Mostly BLLOQ		HMDB00092	C01026	103.063	0.0126136	15.8398	4.64	0.992	0.00149349	0.00120326	0.00097827	0.00069556	0.0013632	0.0023705	0.00132601	0.00289865
7	2-Aminoisobutyric acid	ok		HMDB01906	C03665	103.063	0.0339597	1.63589	5.3	0.998	0.11689	0.103581	0.0986422	0.110793	0.148861	0.172157	0.129105	0.132648
8	Choline	ULOQ	Peak ok and detectable	HMDB00097	C00114	104.108	0.0192109	26.122	1.59	0.994	22.9801	24.1472	23.2941	25.6795	45.1282	51.1664	40.7073	37.6837
9	Serine	ok		HMDB00187	C00065	105.043	0.302734	284.463	6	0.996	20.3156	23.343	22.2616	21.4781	44.3255	48.7401	40.223	36.7151
10	Cytosine	ok		HMDB00630	C00380	111.043	0.0171104	16.1189	2.1	0.998	0.00489776	0.0040949	0.00355621	0.00488792	0.0086036	0.00770051	0.010517	0.00743048
11	Creatinine	ok		HMDB00562	C00791	113.059	0.406868	235.414	1.34	0.993	0.125616	0.136562	0.158737	0.155618	0.239713	0.247966	0.184832	0.154391
12	Proline	ok		HMDB00162	C00148	115.063	0.484081	421.17	4.85	0.997	5.68499	4.43629	4.89208	4.94767	8.66395	9.49238	7.20663	7.28029
13	Betaine	ok		HMDB00043	C00719	117.079	0.42877	181.043	3.9	0.996	14.8088	18.4173	17.8761	17.2548	21.8535	21.1047	18.6531	20.9442
14	Valine	ok		HMDB00883	C00183	117.079	1.46995	775.711	4.8	0.997	41.3489	35.9676	36.3222	37.5656	63.8057	66.0266	54.9206	48.315
15	Guanidinoacetic Acid	ok		HMDB00128	C00581	117.054	0.0512585	44.4377	5.55	0.998	0.0302446	0.0294879	0.032444	0.0256344	0.0706957	0.0764426	0.0594373	0.0566345
16	Niacinamide	ok		HMDB01406	C00153	122.048	0.00737415	5.8731	0.64	0.998	0.0034472	0.00338698	0.0036486	0.00352419	0.0107057	0.00713129	0.00967052	0.00699361
17	Taurine	ok		HMDB00251	C00245	125.015	0.312763	225.812	5.25	0.997	0.472305	0.539472	0.593782	0.498881	1.00314	1.08193	0.723581	0.709165
18	1-methylhistamine	ok		HMDB00898	C05127	125.095	0.000799391	0.36692	4.67	0.992	0.00016406	0.000165224	0.000201494	0.000163731	0.000224622	0.000244125	0.000198631	0.000113721
19	Isoleucine	ok		HMDB00172	C00407	131.095	7.36643	7591.77	4.27	0.996	19.4828	17.1639	18.4233	17.4015	26.7788	30.1394	25.0394	20.2134
20	Hydroxyproline	ok		HMDB00725	C01157	131.058	1.32536	1374.12	5.51	0.995	0.152367	0.154315	0.125204	0.17566	0.210221	0.19923	0.185138	0.183118
21	Asparagine	ok		HMDB00168	C00152	132.053	0.0673969	64.33	6.06	0.998	5.03958	5.60427	5.01802	5.43583	8.07152	9.35061	7.31733	7.69107
22	Ornithine	ok		HMDB00214	C00077	132.09	8.08313	215.247	6.96	0.996	5.27296	4.13061	4.74923	4.2109	5.50539	6.02352	4.5384	5.78785
23	Leucine	some ULOQ	Peak ok and detectable	HMDB00687	C00123	131.095	0.340212	238.995	4.08	0.994	21.66	23.0254	22.1378	22.6868	44.0984	47.2726	38.1549	33.5976
24	Creatine	ok		HMDB00064	C00300	131.069	0.0915545	89.0146	5.43	0.998	0.129493	0.0911464	0.114168	0.110012	0.0859679	0.0863258	0.0568731	0.0632773
25	Aspartate	ok		HMDB00191	C00049	133.038	2.27229	57.008	6.54	0.992	2.91169	3.50655	3.00927	3.18527	2.0439	2.91278	3.16206	3.33478
26	3-Hydroxyanthranilic acid	BLLOQ		HMDB01476	C00632	153.043	0.0535799	10.8538	0.51	0.988	0.00328547	0.0018232	0.00104309	0.00113757	0.00266225	0.00458954	0.00292245	0.00269567
27	Adenine	ok		HMDB00034	C00147	135.054	0.0140684	11.4287	1.21	0.996	0.0522749	0.0517274	0.0432372	0.0439805	0.114224	0.122219	0.112138	0.101543
28	Homocysteine	ok		HMDB00742	C05330	135.035	0.282148	255.697	4.87	0.998	0.126298	0.122373	0.134894	0.128168	0.0838592	0.125855	0.16202	0.166031
29	Hypoxanthine	ok		HMDB00157	C00262	136.039	0.0102912	9.94571	1.53	0.996	0.658516	0.515508	0.604462	0.561663	1.30748	1.38677	1.02331	0.716011
30	Phosphoethanolamine	ok		HMDB00224	C00346	141.019	0.00496387	6.02755	3.9	0.995	0.290923	0.321127	0.284199	0.287797	0.583029	0.599326	0.523758	0.561193
31	Spermidine	ok		HMDB01257	C00315	145.158	0.0165337	15.1311	7.6	0.998	0.568933	0.582366	1.09142	1.11569	0.433418	0.600226	0.472364	0.431214
32	Lysine	ok		HMDB00182	C00047	146.106	0.577665	499.897	6.91	0.998	33.514	24.7334	29.7416	28.477	43.0205	46.9698	36.3712	32.7435
33	Glutamine	ok		HMDB00641	C00064	146.069	1.69646	1219.08	5.96	0.996	87.0848	97.9571	93.0222	87.4703	143.025	156.922	125.449	125.595
34	L-Glutamic Acid	ok		HMDB00148	C00025	147.053	0.214208	170.818	6.16	0.997	15.0413	16.5217	16.6038	16.1518	26.2966	30.4402	25.6331	24.0339
35	L-Methionine	ok		HMDB00696	C00073	149.051	1.49412	1436.7	4.53	0.999	9.54867	8.75921	8.56342	8.67147	16.3176	17.1702	13.4641	12.0661
36	Histidine	ok		HMDB00177	C00135	155.069	1.5348	1380.67	6.63	0.997	32.2132	27.539	28.2516	30.6171	29.5503	34.1503	30.8293	24.6378
37	Carnitine	ok		HMDB00062	C00318	161.105	0.094969	49.233	4.72	0.997	0.312614	0.300078	0.350045	0.345359	0.454438	0.526595	0.481284	0.335548
38	Normetanephrine	ok		HMDB00819	C05589	183.09	0	0.0835657	2.13	0.997	0.00016814	0.000677331	0.00013767	0.000111868	7.67362e-05	8.33989e-05	6.78568e-05	7.76994e-05
39	Phenylalanine	ok		HMDB00159	C00079	165.079	2.21349	2006.86	4	0.998	20.2366	18.9001	19.1987	19.7846	36.4165	40.7339	31.9756	28.8574
40	Pyridoxine	ULOQ	Peak ok and detectable	HMDB00239	C00314	169.074	0.000591457	0.171523	0.98	0.998	0.0248234	0.0194372	0.019331	0.0242889	0.0314939	0.0333253	0.0241755	0.022802
41	Arginine	ok		HMDB00517	C00062	174.112	0.282577	234.022	6.76	0.994	21.4277	19.0781	20.1949	19.9615	38.8462	44.7998	37.1912	32.7734
42	Citrulline	ok		HMDB00904	C00327	175.096	0.37351	370.875	6.17	0.997	0.305745	0.237029	0.250722	0.295773	0.162405	0.176331	0.196687	0.150631
43	Cotinine	BLLOQ		HMDB01046	NA	176.095	0.0306653	34.1464	0.57	0.997
44	Hippuric acid	ok		HMDB00714	C01586	179.058	0.0050263	5.22791	1.11	0.998	0.000859628	0.0011543	0.000938463	0.00125826	0.00125542	0.000938042	0.000832614	0.000873936
45	Tyrosine	ok		HMDB00158	C00082	181.074	0.44954	487.644	5	0.997	7.23961	6.84967	6.41519	7.11802	14.3537	15.9937	12.261	11.2953
46	4-Pyridoxic Acid	ok		HMDB00017	C00847	183.053	0.00109258	0.378032	0.9	0.993	0.000952984	0.000451644	0.00050489	0.000503508	0.00115127	0.00141806	0.000814444	0.000854863
47	Kynurenic Acid	ok		HMDB00715	C01717	189.043	0.000528981	0.546438	2.57	0.997	0.000488536	0.000382667	0.000400004	0.00037921	0.000594558	0.000646181	0.00052576	0.000602021
48	5-Hydroxyindole-3-acetic acid	BLLOQ		HMDB00763	C05635	191.058	0.0863611	4.6567	0.6	0.988
49	Symmetric dimethylarginine	ok		HMDB03334	NA	202.143	0.0712367	15.9219	6.23	0.988	0.0267526	0.0303676	0.030924	0.0272561	0.0391303	0.0480421	0.0237239	0.0231536
50	Asymmetric dimethylarginine	ok		HMDB01539	NA	202.143	0.0712367	15.8991	6.23	0.988	0.310472	0.329801	0.319008	0.340702	0.514949	0.574844	0.443071	0.415427
51	Tryptophan	ok		HMDB00929	C00078	204.09	0.102896	109.533	4.07	0.997	2.08892	1.84858	1.79571	1.93148	3.94668	4.228	3.33166	3.27234
52	L-Kynurenine	ok		HMDB00684	C01718	208.085	0.00336401	3.32028	4.09	0.997	0.0852152	0.085025	0.0765157	0.0887845	0.11755	0.135021	0.112545	0.104053
53	Pantothenic Acid	ok		HMDB00210	C00864	219.111	0.0333165	6.90245	1.19	0.992	0.271209	0.216204	0.250552	0.233554	0.422685	0.482592	0.389935	0.373843
54	L-5-Hydroxytryptophan	BLLOQ		HMDB00472	C00643	220.085	0.0136311	3.49365	4.95	0.994
55	Cystathionine	ULOQ	Peak ok and detectable	HMDB00099	C02291	222.067	0.0936652	5.63928	7.41	0.988	2.7775	2.21311	3.49212	4.15431	2.23036	2.33387	2.45414	1.75304
56	3-OH-DL-KYNURENINE	BLLOQ		HMDB00732	C02794	224.08	0.00490897	4.00125	4.75	0.993
57	deoxycytidine	ok		HMDB00014	C00881	227.091	0.0154124	0.94896	2.36	0.98	0.0355623	0.033175	0.023161	0.0314773	0.0494323	0.0535899	0.0478156	0.0622058
58	Cytidine	ok		HMDB00089	C00475	243.086	0.00246827	0.330748	3.24	0.982	0.00135084	0.00144545	0.00131343	0.00151665	0.0017917	0.00232416	0.00219769	0.00239942
59	Carnosine	ok		HMDB00033	C00386	226.107	0.0101722	8.06478	6.94	0.994	0.0112552	0.0124776	0.0120768	0.0136331	0.0182061	0.0185713	0.0166489	0.012143
60	Neopterin	ok		HMDB00845	C05926	253.081	0.00553182	0.33428	5.24	0.992	0.00137858	0.00142919	0.00122835	0.00109256	0.00310879	0.00265471	0.00161999	0.00207981
61	Adenosine	Detector saturation		HMDB00050	C00212	267.097	0.00187198	0.836027	1.49	0.993	0.296671	0.291927	0.251056	0.306658	0.42286	0.509312	0.380814	0.385027
62	Xanthosine	ok		HMDB00299	C01762	284.076	0.0700518	7.94647	4.01	0.994	0.0138711	0.0106954	0.0104997	0.0286959	0.0233438	0.0194042	0.0195493	0.0146228
63	Glutathione	ok		HMDB00125	C00127	307.084	0.920596	47.7762	6.47	0.989	3.11773	2.85702	2.90079	3.17347	3.47022	3.80673	3.22269	3.41519
64	cAMP	ok		HMDB00058	C00575	329.053	0.00303903	0.161069	5.17	0.989	0.00676719	0.00643831	0.00783889	0.00597554	0.0149013	0.0129932	0.0118933	0.00890601
65	AMP	PCH		HMDB00045	C00020	347.063	0.149829	119.999	6.54	0.994	30.0588	28.3369	27.6756	33.8703	34.6201	38.1017	30.7887	32.7064
66	Folic Acid	ok		HMDB00121	C00504	441.14	0.00113343	1.08265	5.54	0.996	0.000209353	0.000163985	0.000609474	0.000371437	0.00248417	0.00204221	0.00109836	0.00132217
67	NAD	Mostly BLLOQ		HMDB00902	C00003	664.117	0.051497	39.2024	7.38	0.994	0.00253404	0.00214742	0.00660401	0.00431772	0.00101545	0.00190835	0.00243196	0.000856834
68	Acetoacetic acid	ok		HMDB00060	C00164	102.032	6.05988	3527.93	0.7	0.99	1.62485	1.32076	1.63022	0.984132	1.56577	3.19975	2.58555	2.62722
69	Uracil	ok		HMDB00300	C00106	112.027	0.0294571	1.52017	0.86	0.987	0.0992016	0.104794	0.117674	0.115	0.142343	0.187142	0.15149	0.133209
70	Succinate	Mostly ULOQ	Peak ok and detectable	HMDB00254	C00042	118.027	1.4878	74.889	1.33	0.993	20.7987	9.22229	9.56898	11.6538	14.8236	17.6575	14.4297	14.1309
71	Homoserine	C.C. Not ok		HMDB00719	C00263	119.058	1.45475	20.3875	5.75	1	0.11196	0.112233	0.107337	0.109585	0.15565	0.169164	0.128978	0.149598
72	Threonine	ok		HMDB00167	C00188	119.058	0.360328	270.087	5.65	0.996	14.3056	14.3867	13.545	13.1408	28.2334	30.3231	23.1432	21.5295
73	Nicotinic Acid	ok		HMDB01488	C00253	123.032	0.0593341	59.3545	1.51	0.998	1.42941	1.22602	1.06793	1.35071	2.30958	2.61822	1.85502	1.89537
74	Xanthine	ok		HMDB00292	C00385	152.033	0.036834	33.2558	1.89	0.994	0.866102	0.497775	0.528987	0.444643	0.481832	0.61436	0.57456	0.542993
75	Orotic acid	BLLOQ		HMDB00226	C00295	156.017	0.0275611	5.62567	4.43	0.994
76	Allantoin	ok		HMDB00462	C01551	158.044	0.0373314	39.7003	2.1	0.996	0.143038	0.442815	0.15938	0.190053	0.546981	0.640173	0.611509	0.656371
77	Aminodipic Acid	ok		HMDB00510	C00956	161.069	0.17446	84.7526	5.9	0.994	7.8119	7.36248	7.27478	6.20541	9.6257	10.4806	8.20142	8.6637
78	Homogentisic acid	Mostly BLLOQ		HMDB00130	C00544	168.042	0.0368955	37.0841	0.89	0.996	0.00445778				0.0111198	0.00799628
79	Myoinositol	ok	C.C. 5 points	HMDB00211	C00137	180.063	4.38457	58.8137	6.15	1	1.45532	1.20427	1.17535	1.36578	1.38488	1.7446	1.47902	1.22845
80	Sorbitol	ok	Split peak in CC	HMDB00247	C00794	182.079	0.260876	21.2232	4.84	0.986	0.0898906	0.0486412	0.0544046	0.0436458	0.0483034	0.0569421	0.0492645	0.064614
81	D-Glucuronic acid	PCH		HMDB00127	C00191	194.043	0.244276	193.493	6.45	0.996	0.395935	0.329508	0.409485	0.406699	0.30171	0.409745	0.397092	0.337609
82	2-deoxyuridine	C.C. Not ok		HMDB00012	C00526	228.075	0.231065	1.08079	0.86	0.762
83	D-Ribose 5-phosphate	ULOQ		HMDB01548	C00117	230.019	0.572561	33.505	6.8	0.981	4.05918	3.87348	4.97611	6.32309	5.53037	7.76826	7.53018	4.97984
84	Gamma-Glutamylcysteine	ok		HMDB01049	C00669	250.062	0.0375906	10.8393	0.62	0.992	0.00689406	0.00533119	0.00564472	0.00180196	0.00606791	0.00732751	0.00665754	0.00694053
85	Inosine	ok		HMDB00195	C00294	268.081	0.0365561	34.0897	2.81	0.998	0.233801	0.175592	0.190617	0.190203	0.436507	0.562977	0.352398	0.23349
86	Guanosine	ULOQ	Peak ok and detectable	HMDB00133	C00387	283.092	0.00141297	1.21445	4.29	0.993	0.42675	0.249806	0.324009	0.297398	0.570586	1.02197	0.719079	0.466691
87	Sucrose	C.C. Not ok		HMDB00258	C00089	342.116	0.033322	3.84577	5.87	0.865
88	cGMP	ok		HMDB01314	C00942	345.047	0.0113028	1.15926	5.77	0.988	0.0126393	0.00958416	0.0104706	0.0140979	0.0110345	0.01363	0.0143305	0.00758613
89	IMP	PCH		HMDB00175	C00130	348.047	0.201984	161.091	6.77	0.996	2.21319	1.81477	2.60235	2.29467	1.04841	1.16124	1.3311	1.30787
90	Chenodeoxycholic Acid	ok		HMDB00518	C02528	392.293	0.121848	36.1085	0.49	0.988	0.125244	0.112276	0.0409719	0.110739	0.516403	0.880609	0.392992	0.598821
91	Cholic Acid	BLLOQ		HMDB00619	C00695	408.288	0.156017	23.0703	0.61	0.993	0.00495124	0.00483449	0.00504175	0.0160028	0.00801776	0.00863912	0.00471653	0.00850168
92	Glycocholic Acid	BLLOQ		HMDB00138	C01921	465.309	0.0214911	26.6034	2.57	0.998
93	Taurochenodeoxycholic Acid	ok	Split peak in CC	HMDB00951	C05465	499.297	0.00560789	0.231125	1.47	0.972	0.0170582	0.0130396	0.0112913	0.0133525	0.023327	0.0393895	0.0276447	0.0205427
94	Taurocholic Acid	ok		HMDB00036	C05122	515.292	0.00504569	0.300801	3.25	0.987	0.00211089	0.00200553	0.00176097	0.00206691	0.00207216	0.002904	0.00265214	0.00309205
95	UDP-Glucose	ok		HMDB00286	C00029	566.055	0.409854	346.441	7.82	0.995	0.309086	0.217037	0.441313	0.595402	0.208713	0.340832	0.319719	0.175545
96	Acetylcarnitine	ok		HMDB00201	C02571	203.116	0.0103389	8.57688	3.23	0.997	0.0428416	0.0480299	0.0455434	0.0416968	0.0630834	0.0798371	0.0749289	0.0806845
97	Propionylcarnitine	ok		HMDB00824	C03017	217.131	0.000460551	0.0400679	2.25	0.996	0.00174861	0.00180861	0.00135434	0.00155644	0.00329998	0.00337553	0.00343309	0.00432417
98	Isobutyrylcarnitine	ok		HMDB00736	NA	231.147	0.000432625	0.031149	1.71	0.996	0.000710306	0.000983597	0.000799679	0.000841794	0.0017019	0.00231208	0.00236495	0.00240025
99	Isovalerylcarnitine	ok	Split peak in CC	HMDB00688	NA	245.163	0.000407892	0.053026	1.38	0.999	0.00217652	0.00290856	0.00243324	0.00246455	0.00544418	0.00653971	0.00552369	0.00551252
100	Hexanoylcarnitine	ok		HMDB00705	NA	259.178	0	0.0300951	1.13	0.997	3.95927e-05	3.98735e-05	3.24177e-05	0	5.42082e-05	5.89149e-05	4.79356e-05	5.48886e-05
101	Octanoylcarnitine	ok	Split peak in CC	HMDB00791	C02838	287.21	0.000348178	0.0577975	0.89	0.993	0.000107185	0.000107946	8.77614e-05	7.13135e-05	0.00019567	0.000265824	0.000259543	0.000247658
102	Decanoylcarnitine	ok	Split peak in CC	HMDB00651	NA	315.241	0.000317218	0.021888	0.73	0.974	0.0010091	0.00127851	0.00127932	0.000454806	0.0015153	0.00208281	0.00189171	0.00221123
